# Supplementary material for: Friedelin: Structure, Biosynthesis, Extraction, and Its Potential Health Impact
Source: Molecules. 2023 Nov 24;28(23):7760. doi: 10.3390/molecules28237760 (PMC10707989; doi:10.3390/molecules28237760)
Supplement: Supplementary file 1 [file molecules-28-07760-s001.zip]

Archive with 1 entries (1 files):
- molecules-2708881-supplementary.pdf
